# Supplementary material for: Mitigation of salinity stress in yarrow (Achillea millefolium L.) plants through spermidine application
Source: PLoS One. 2024 Jun 26;19(6):e0304831. doi: 10.1371/journal.pone.0304831 (PMC11206933; doi:10.1371/journal.pone.0304831)
Supplement: S1 Data — (XLSX) [file pone.0304831.s001.xlsx]

## Sheet: Fig 2
Electrolyte leakage (%)
	Spermidine
	0 μM		1.5 μM		3 μM
Salt (NaCl)	Mean	SE	Mean	SE	Mean	SE
0 mM	42.11	3.65	46.24	4.66	49.75	4.41
30 mM	51.34	2.78	49.99	3.98	52.28	5.12
60 mM	61.36	1.21	53.35	2.9	54.71	2.94
90 mM	65.56	5.34	54.36	3.23	55.49	3.3

## Sheet: Fig 3
Chlorophyll a (mg/g FW)							Chlorophyll b (mg/g FW)
	Spermidine								Spermidine
	0 μM		1.5 μM		3 μM				0 μM		1.5 μM		3 μM
Salt (NaCl)	Mean	SE	Mean	SE	Mean	SE		Salt (NaCl)	Mean	SE	Mean	SE	Mean	SE
0 mM	28.49	3.34	20.33	3.28	9.09	1.92		0 mM	16.23	1.54	13.36	1.39	5.16	0.58
30 mM	12.04	2.37	11.25	1.59	7.85	0.28		30 mM	6.93	1.24	7.87	1.3	8.83	0.88
60 mM	10.14	2.94	9.17	1.02	8.7	0.45		60 mM	5.74	1.1	6.13	0.89	6.82	0.29
90 mM	8.93	1.98	6.51	1.1	4.26	0.11		90 mM	2.6	0.32	2.92	0.24	3.97	0.21
Carotenoid (mg/g FW)
	Spermidine
	0 μM		1.5 μM		3 μM
Salt (NaCl)	Mean	SE	Mean	SE	Mean	SE
0 mM	7.37	0.03	6.83	0.23	3.59	0.28
30 mM	3.82	0.029	4.78	0.32	4.86	0.17
60 mM	3.43	0.12	4.12	0.24	4.19	0.15
90 mM	1.85	0.11	2.38	0.19	2.68	0.09

## Sheet: Fig 4
Proline (μmol/g FW)
	Spermidine
	0 μM		1.5 μM		3 μM
Salt (NaCl)	Mean	SE	Mean	SE	Mean	SE
0 mM	0.133	0.034	0.187	0.007	0.19	0.021
30 mM	0.197	0.047	0.267	0.0081	0.357	0.028
60 mM	0.4	0.019	0.46	0.023	0.483	0.012
90 mM	0.487	0.031	0.497	0.038	0.557	0.049

## Sheet: Fig 5
Carbohydrate (μg /g FW)
	Spermidine
	0 μM		1.5 μM		3 μM
Salt (NaCl)	Mean	SE	Mean	SE	Mean	SE
0 mM	0.3	0.017	0.34	0.034	0.5	0.071
30 mM	0.5	0.028	0.52	0.047	0.54	0.028
60 mM	0.65	0.023	0.68	0.019	0.74	0.052
90 mM	0.84	0.038	0.92	0.031	0.95	0.049

## Sheet: Fig 6
CAT (µmol/min/g FW)							POD (µmol/min/g FW)
	Spermidine								Spermidine
	0 μM		1.5 μM		3 μM				0 μM		1.5 μM		3 μM
Salt (NaCl)	Mean	SE	Mean	SE	Mean	SE		Salt (NaCl)	Mean	SE	Mean	SE	Mean	SE
0 mM	0.99	0.18	1.96	0.21	2.03	0.11		0 mM	0.978	0.12	0.833	0.085	0.328	0.03
30 mM	1.12	0.23	2.19	0.15	1.12	0.17		30 mM	0.729	0.092	0.583	0.034	0.884	0.12
60 mM	1.26	0.17	1.33	0.22	0.34	0.2		60 mM	0.842	0.034	0.754	0.047	0.666	0.079
90 mM	3.26	0.39	1.13	0.31	1.13	0.11		90 mM	1.314	0.047	1.142	0.1	0.744	0.108
APX (µmol/min/g FW)
	Spermidine
	0 μM		1.5 μM		3 μM
Salt (NaCl)	Mean	SE	Mean	SE	Mean	SE
0 mM	0.137	0.048	0.143	0.019	0.159	0.01
30 mM	0.215	0.023	0.366	0.012	0.526	0.018
60 mM	0.303	0.011	0.306	0.021	0.326	0.027
90 mM	0.326	0.038	0.386	0.03	0.393	0.022

## Sheet: Fig 7
		Spermidine
Salt	SP 0mM	SP 1.5mM	SP 3mM
NaCl 0 mM	0.48	0.51	0.86
NaCl 30 mM	0.66	0.68	0.98
NaCl 60 mM	0.75	0.74	1.23
NaCl 90 mM	1.71	1.73	2.21

## Sheet: Fig 8
		Spermidine
Salt	SP 0mM	SP 1.5mM	SP 3mM
NaCl 0 mM	0.15	0.19	0.48
NaCl 30 mM	0.95	0.93	2.38
NaCl 60 mM	1.32	1.29	2.97
NaCl 90 mM	2.06	2.09	3.51
